# Supplementary material for: A homozygous loss-of-function CAMK2A mutation causes growth delay, frequent seizures and severe intellectual disability
Source: eLife. 2018 May 22;7:e32451. doi: 10.7554/eLife.32451 (PMC5963920; doi:10.7554/eLife.32451)
Supplement: Supplemental file 1. [file elife-32451-fig1.xlsx]

## Sheet: Figure 2
Number of spikes (x10^3)									Mean Firing Rate
Two-way ANOVA									Two-way ANOVA
Source of Variation	% of total variation	P value	P value summary	Significant?					Source of Variation	% of total variation	P value	P value summary	Significant?
Interaction	18.24	< 0.0001	***	Yes					Interaction	18.65	< 0.0001	***	Yes
Time	15.39	< 0.0001	***	Yes					Time	14.47	< 0.0001	***	Yes
Column Factor	24.59	0.0001	***	Yes					Column Factor	23.57	0.0003	***	Yes
Subjects (matching)	18.5695	< 0.0001	***	Yes					Subjects (matching)	20.4682	< 0.0001	***	Yes
Source of Variation	Df	Sum-of-squares	Mean square	F					Source of Variation	Df	Sum-of-squares	Mean square	F
Interaction	15	217	14.4	6.29					Interaction	15	9.66	0.644	6.53
Time	5	183	36.6	15.9					Time	5	7.5	1.5	15.2
Column Factor	3	292	97.4	10.6					Column Factor	3	12.2	4.07	9.21
Subjects (matching)	24	221	9.19	4					Subjects (matching)	24	10.6	0.442	4.48
Residual	120	276	2.3						Residual	120	11.8	0.0986
Posthoc test									Posthoc test
H1 vs WT									H1 vs WT
Column Factor	H1	WT	Difference	95% CI of diff.	t	P value	Summary		Column Factor	H1	WT	Difference	95% CI of diff.	t	P value	Summary
2	0.0261	0.0439	0.0177	-3.22 to 3.25	0.0179	P > 0.05	ns		2	0.00484	0.00726	0.00242	-0.686 to 0.690	0.0115	P > 0.05	ns
7	1.49	0.604	-0.886	-4.12 to 2.35	0.892	P > 0.05	ns		7	0.303	0.111	-0.192	-0.880 to 0.496	0.909	P > 0.05	ns
9	1.43	0.914	-0.515	-3.75 to 2.72	0.519	P > 0.05	ns		9	0.243	0.15	-0.0924	-0.780 to 0.596	0.438	P > 0.05	ns
11	2.77	1.53	-1.24	-4.47 to 2.00	1.25	P > 0.05	ns		11	0.571	0.298	-0.273	-0.961 to 0.415	1.3	P > 0.05	ns
13	6.26	2.56	-3.7	-6.94 to -0.466	3.73	P<0.01	**		13	1.3	0.494	-0.806	-1.49 to -0.118	3.82	P<0.01	**
15	8.12	3.19	-4.92	-8.16 to -1.69	4.96	P<0.001	***		15	1.69	0.563	-1.12	-1.81 to -0.436	5.33	P<0.001	***
H1 vs H477Y clone 1									H1 vs H477Y clone 1
Column Factor	H1	H477Y clone 1	Difference	95% CI of diff.	t	P value	Summary		Column Factor	H1	H477Y clone 1	Difference	95% CI of diff.	t	P value	Summary
2	0.0261	0.0439	0.0177	-3.22 to 3.25	0.0179	P > 0.05	ns		2	0.00484	0.00232	-0.00252	-0.690 to 0.685	0.012	P > 0.05	ns
7	1.49	0.03	-1.46	-4.70 to 1.78	1.47	P > 0.05	ns		7	0.303	0.00583	-0.297	-0.985 to 0.391	1.41	P > 0.05	ns
9	1.43	0.0629	-1.37	-4.60 to 1.87	1.38	P > 0.05	ns		9	0.243	0.0128	-0.23	-0.918 to 0.458	1.09	P > 0.05	ns
11	2.77	0.085	-2.69	-5.92 to 0.550	2.71	P < 0.05	*		11	0.571	0.0165	-0.555	-1.24 to 0.133	2.63	P > 0.05	ns
13	6.26	0.195	-6.06	-9.30 to -2.83	6.11	P<0.001	***		13	1.3	0.0387	-1.26	-1.95 to -0.573	5.98	P<0.001	***
15	8.12	0.381	-7.73	-11.0 to -4.50	7.79	P<0.001	***		15	1.69	0.0781	-1.61	-2.30 to -0.921	7.63	P<0.001	***
H1 vs H477Y clone 2									H1 vs H477Y clone 2
Column Factor	H1	H477Y clone 2	Difference	95% CI of diff.	t	P value	Summary		Column Factor	H1	H477Y clone 2	Difference	95% CI of diff.	t	P value	Summary
2	0.0261	0.00114	-0.025	-3.26 to 3.21	0.0252	P > 0.05	ns		2	0.00484	0.000216	-0.00463	-0.693 to 0.683	0.0219	P > 0.05	ns
7	1.49	0.0376	-1.45	-4.69 to 1.78	1.46	P > 0.05	ns		7	0.303	0.00736	-0.296	-0.984 to 0.392	1.4	P > 0.05	ns
9	1.43	0.122	-1.31	-4.54 to 1.93	1.32	P > 0.05	ns		9	0.243	0.0253	-0.217	-0.905 to 0.471	1.03	P > 0.05	ns
11	2.77	0.122	-2.65	-5.88 to 0.587	2.67	P > 0.05	ns		11	0.571	0.0239	-0.547	-1.24 to 0.141	2.59	P > 0.05	ns
13	6.26	0.233	-6.02	-9.26 to -2.79	6.07	P<0.001	***		13	1.3	0.0435	-1.26	-1.94 to -0.569	5.96	P<0.001	***
15	8.12	0.257	-7.86	-11.1 to -4.62	7.92	P<0.001	***		15	1.69	0.0447	-1.64	-2.33 to -0.955	7.78	P<0.001	***
WT vs H477Y clone 1									WT vs H477Y clone 1
Column Factor	WT	H477Y clone 1	Difference	95% CI of diff.	t	P value	Summary		Column Factor	WT	H477Y clone 1	Difference	95% CI of diff.	t	P value	Summary
2	0.0439	0.0439	0	-3.24 to 3.24	0	P > 0.05	ns		2	0.00726	0.00232	-0.00494	-0.693 to 0.683	0.0234	P > 0.05	ns
7	0.604	0.03	-0.574	-3.81 to 2.66	0.579	P > 0.05	ns		7	0.111	0.00583	-0.105	-0.793 to 0.583	0.5	P > 0.05	ns
9	0.914	0.0629	-0.851	-4.09 to 2.38	0.858	P > 0.05	ns		9	0.15	0.0128	-0.137	-0.825 to 0.551	0.651	P > 0.05	ns
11	1.53	0.085	-1.45	-4.68 to 1.79	1.46	P > 0.05	ns		11	0.298	0.0165	-0.281	-0.969 to 0.407	1.33	P > 0.05	ns
13	2.56	0.195	-2.36	-5.60 to 0.875	2.38	P > 0.05	ns		13	0.494	0.0387	-0.456	-1.14 to 0.232	2.16	P > 0.05	ns
15	3.19	0.381	-2.81	-6.05 to 0.423	2.83	P < 0.05	*		15	0.563	0.0781	-0.485	-1.17 to 0.203	2.7	P < 0.05	*
WT vs H477Y clone 2									WT vs H477Y clone 2
Column Factor	WT	H477Y clone 2	Difference	95% CI of diff.	t	P value	Summary		Column Factor	WT	H477Y clone 2	Difference	95% CI of diff.	t	P value	Summary
2	0.0439	0.00114	-0.0427	-3.28 to 3.19	0.043	P > 0.05	ns		2	0.00726	0.000216	-0.00705	-0.695 to 0.681	0.0334	P > 0.05	ns
7	0.604	0.0376	-0.567	-3.80 to 2.67	0.571	P > 0.05	ns		7	0.111	0.00736	-0.104	-0.792 to 0.584	0.492	P > 0.05	ns
9	0.914	0.122	-0.792	-4.03 to 2.44	0.798	P > 0.05	ns		9	0.15	0.0253	-0.125	-0.813 to 0.563	0.592	P > 0.05	ns
11	1.53	0.122	-1.41	-4.64 to 1.83	1.42	P > 0.05	ns		11	0.298	0.0239	-0.274	-0.962 to 0.414	1.3	P > 0.05	ns
13	2.56	0.233	-2.32	-5.56 to 0.914	2.34	P > 0.05	ns		13	0.494	0.0435	-0.451	-1.14 to 0.237	2.14	P > 0.05	ns
15	3.19	0.257	-2.94	-6.17 to 0.298	2.96	P < 0.05	*		15	0.563	0.0447	-0.518	-1.21 to 0.170	2.71	P < 0.05	*
H477Y clone 1 vs H477Y clone 2									H477Y clone 1 vs H477Y clone 2
Column Factor	Patient 1	Patient 2	Difference	95% CI of diff.	t	P value	Summary		Column Factor	Patient 1	Patient 2	Difference	95% CI of diff.	t	P value	Summary
2	0.0439	0.00114	-0.0427	-3.28 to 3.19	0.043	P > 0.05	ns		2	0.00232	0.000216	-0.00211	-0.690 to 0.686	0.00998	P > 0.05	ns
7	0.03	0.0376	0.00757	-3.23 to 3.24	0.00763	P > 0.05	ns		7	0.00583	0.00736	0.00153	-0.686 to 0.689	0.00726	P > 0.05	ns
9	0.0629	0.122	0.059	-3.18 to 3.29	0.0595	P > 0.05	ns		9	0.0128	0.0253	0.0125	-0.675 to 0.700	0.0591	P > 0.05	ns
11	0.085	0.122	0.0369	-3.20 to 3.27	0.0371	P > 0.05	ns		11	0.0165	0.0239	0.0074	-0.681 to 0.695	0.0351	P > 0.05	ns
13	0.195	0.233	0.0383	-3.20 to 3.27	0.0386	P > 0.05	ns		13	0.0387	0.0435	0.0048	-0.683 to 0.693	0.0228	P > 0.05	ns
15	0.381	0.257	-0.125	-3.36 to 3.11	0.126	P > 0.05	ns		15	0.0781	0.0447	-0.0334	-0.721 to 0.655	0.158	P > 0.05	ns

## Sheet: Figure 4
Figure 4B
Table Analyzed	WT vs H466Y
Unpaired t test			How big is the difference?			F test to compare variances
P value	< 0.0001		Mean ± SEM of column A	2.949 ± 0.08797 N=30		F,DFn, Dfd	4.598, 29, 29
P value summary	***		Mean ± SEM of column B	1.428 ± 0.04103 N=30		P value	< 0.0001
Are means signif. different? (P < 0.05)	Yes		Difference between means	1.521 ± 0.09707		P value summary	***
One- or two-tailed P value?	Two-tailed		95% confidence interval	1.327 to 1.716		Are variances sig. different?	Yes
t, df	t=15.67 df=58		R square	0.809
Figure 4D
Table Analyzed	Synaptic bouton intensity
One-way analysis of variance			ANOVA Table	SS	df	MS
P value	< 0.0001		Treatment (bet columns)	30170000000	5	6034000000
P value summary	***		Residual (within columns)	77900000000	480	162300000
Are means signif. different? (P < 0.05)	Yes		Total	108100000000	485
Number of groups	6
F	37.18
R square	0.2792
Bartlett's test for equal variances
Bartlett's statistic (corrected)	6.551
P value	0.2562
P value summary	ns
Do the variances differ signif. (P < 0.05)	No
Bonferroni's Multiple Comparison Test	Mean Diff.	t	Significant? P < 0.05?	Summary	95% CI of diff
WT vs uninjected	16270	8.128	Yes	***	10365 to 22176
WT vs Ex[unc-43]	4206	2.101	No	ns	-1700 to 10111
WT vs Ex[unc-43(H466Y)]	18444	9.213	Yes	***	12538 to 24349
WT vs Ex[CAMK2]	1229	0.6141	No	ns	-4676 to 7135
WT vs Ex[CAMK2(H477Y)]	17244	8.614	Yes	***	11339 to 23149
uninjected vs Ex[unc-43]	-12065	6.027	Yes	***	-17970 to -6159
uninjected vs Ex[unc-43(H466Y)]	2173	1.086	No	ns	-3732 to 8079
uninjected vs Ex[CAMK2]	-15041	7.514	Yes	***	-20947 to -9136
uninjected vs Ex[CAMK2(H477Y)]	973.6	0.4864	No	ns	-4932 to 6879
Ex[unc-43] vs Ex[unc-43(H466Y)]	14238	7.112	Yes	***	8333 to 20143
Ex[unc-43] vs Ex[CAMK2]	-2976	1.487	No	ns	-8882 to 2929
Ex[unc-43] vs Ex[CAMK2(H477Y)]	13038	6.513	Yes	***	7133 to 18944
Ex[unc-43(H466Y)] vs Ex[CAMK2]	-17214	8.599	Yes	***	-23120 to -11309
Ex[unc-43(H466Y)] vs Ex[CAMK2(H477Y)]	-1200	0.5993	No	ns	-7105 to 4706
Ex[CAMK2] vs Ex[CAMK2(H477Y)]	16015	8	Yes	***	10109 to 21920
Figure 4F
Fisher's exact test	RAB-3 localization rescue
Data analyzed	unc-43+unc-43 #1	unc-43+unc-43(H466Y) #1	Total	Data analyzed	unc-43+unc-43 #1	unc-43+unc-43(H466Y) #2	Total
WT phenotype	95	0	95	WT phenotype	95	0	95
unc-43 phenotype	5	100	105	unc-43 phenotype	5	100	105
Total	100	100	200	Total	100	100	200
P value	< 0.0001			P value	< 0.0001
P value summary	***			P value summary	***
One- or two-sided	Two-sided			One- or two-sided	Two-sided
Statistically significant? (alpha<0.05)	Yes			Statistically significant? (alpha<0.05)	Yes
Data analyzed	unc-43+unc-43 #2	unc-43+unc-43(H466Y) #1	Total	Data analyzed	unc-43+unc-43 #2	unc-43+unc-43(H466Y) #2	Total
WT phenotype	96	0	96	WT phenotype	96	0	96
unc-43 phenotype	4	100	104	unc-43 phenotype	4	100	104
Total	100	100	200	Total	100	100	200
P value	< 0.0001			P value	< 0.0001
P value summary	***			P value summary	***
One- or two-sided	Two-sided			One- or two-sided	Two-sided
Statistically significant? (alpha<0.05)	Yes			Statistically significant? (alpha<0.05)	Yes
Data analyzed	unc-43+CAMK2A #1	unc-43+CAMK2A(H477Y) #1	Total	Data analyzed	unc-43+CAMK2A #2	unc-43+CAMK2A(H477Y) #1	Total
WT phenotype	94	0	94	WT phenotype	95	0	95
unc-43 phenotype	6	100	106	unc-43 phenotype	5	100	105
Total	100	100	200	Total	100	100	200
P value	< 0.0001			P value	< 0.0001
P value summary	***			P value summary	***
One- or two-sided	Two-sided			One- or two-sided	Two-sided
Statistically significant? (alpha<0.05)	Yes			Statistically significant? (alpha<0.05)	Yes
Data analyzed	unc-43+CAMK2A #1	unc-43+CAMK2A(H477Y) #2	Total	Data analyzed	unc-43+CAMK2A #2	unc-43+CAMK2A(H477Y) #2	Total
WT phenotype	94	0	94	WT phenotype	95	0	95
unc-43 phenotype	6	100	106	unc-43 phenotype	5	100	105
Total	100	100	200	Total	100	100	200
P value	< 0.0001			P value	< 0.0001
P value summary	***			P value summary	***
One- or two-sided	Two-sided			One- or two-sided	Two-sided
Statistically significant? (alpha<0.05)	Yes			Statistically significant? (alpha<0.05)	Yes
Figre 4G
Fisher's exact test	Behavior rescue
Data analyzed	WT line1	unc-43 line1	Total	Data analyzed	WT line2	unc-43 line1	Total
WT	85	0	85	WT	95	0	95
unc-43	15	100	115	unc-43	5	100	105
Total	100	100	200	Total	100	100	200
P value	< 0.0001			P value	< 0.0001
P value summary	***			P value summary	***
One- or two-sided	Two-sided			One- or two-sided	Two-sided
Statistically significant? (alpha<0.05)	Yes			Significant (alpha<0.05)	Yes
Data analyzed	WT line1	unc-43 line2	Total	Data analyzed	WT line2	unc-43 line2	Total
WT	85	0	85	WT	95	0	95
unc-43	15	100	115	unc-43	5	100	105
Total	100	100	200	Total	100	100	200
P value	< 0.0001			P value	< 0.0001
P value summary	***			P value summary	***
One- or two-sided	Two-sided			One- or two-sided	Two-sided
Statistically significant? (alpha<0.05)	Yes			Significant (alpha<0.05)	Yes
